# Supplementary material for: Extending ImmunoSpot® Assays’ Sensitivity for Detecting Rare Antigen-Specific B Cells to One in a Million—And Possibly Lower
Source: Vaccines (Basel). 2026 Jan 15;14(1):88. doi: 10.3390/vaccines14010088 (PMC12846458; doi:10.3390/vaccines14010088)
Supplement: Supplementary file 1 [file vaccines-14-00088-s001.zip]

Archive with 2 entries (2 files):
- Supplementary Table S1.xlsx
- vaccines-4076544-Supplementary Materials.pdf
