# Supplementary material for: Extending ImmunoSpot® Assays’ Sensitivity for Detecting Rare Antigen-Specific B Cells to One in a Million—And Possibly Lower
Source: Vaccines (Basel). 2026 Jan 15;14(1):88. doi: 10.3390/vaccines14010088 (PMC12846458; doi:10.3390/vaccines14010088)
Supplement: Supplementary file 1 [file vaccines-14-00088-s001.zip › Supplementary Table S1.xlsx]

## Sheet: Supplementary Table S1
	pre-COVID	Race/Ethnicity	Gender	Age	Collection (Month/Yr)
	LP366	Hispanic	Male	20-24	Apr-18
	LP377	Hispanic/Latino	Female	25-29	Jun-18
	LP381	African American	Male	40-44	Jun-18
	LP391	Hispanic	Male	40-44	Jul-18
	LP413	African American	Female	30-34	Oct-18
	LP418	Pacific Islander	Male	35-39	Oct-18
	LP424	Hispanic	Male	25-29	Apr-19
	LP426	African American	Female	65-69	Apr-19
	LP432	Hispanic/Latino	Female	45-49	May-19
	LP434	Hispanic	Male	55-59	May-19
	LP453	Caucasian	Male	35-39	Jul-19
	LP454	Hispanic	Male	40-44	Jul-19
	LP475	African American	Male	45-49	Oct-19
	post-infection	Race/Ethnicity	Gender	Age	Collection (Month/Yr)	Post-infection (Days)
	LP-561	African American	Female	50-54	2020-10-01	125
	LP-565	Caucasian	Female	35-39	2020-12-02	162
	LP-566	Caucasian	Female	55-59	2020-12-02	176
	post-COVID	Race/Ethnicity	Gender	Age	Collection (Month/Yr)
	LP667	African American	Male	40-44	2022-02-07
	LP695	Caucasian	Male	25-29	2022-05-23
	LP696	African American	Male	20-24	2022-05-25
	LP697	African American	Male	30-34	2022-05-31
	LP703	Caucasian	Male	35-39	2022-09-06
	LP705	Caucasian	Female	30-34	2022-09-12
	LP707	Caucasian	Female	40-44	2022-09-19
	LP708	Caucasian	Female	25-29	2022-09-26
	LP709	African American	Male	50-54	2022-09-28
	LP713	not disclosed	Male	25-29	2023-02-02
	LP724	not disclosed	Male	30-34	2023-03-13
	LP726	Caucasian	Male	25-29	2023-03-22
	LP727	Caucasian	Male	50-54	2023-03-27
	LP728	African American	Male	20-24	2023-03-29
	LP730	Caucasian	Male	30-34	2023-04-19
	LP731	Caucasian	Female	45-49	2023-04-24
	LP735	Caucasian	Male	25-29	2023-05-15
	LP736	Caucasian	Male	30-34	2023-05-17
	LP738	African American	Male	40-44	2023-05-24
	LP739	Caucasian	Male	20-24	2023-05-31
	LP740	Caucasian	Male	35-39	2023-06-05
	LP741	not disclosed	Male	18-19	2023-06-07
	LP749	Caucasian	Male	40-44	2023-07-19
	LP751	Asian	Female	30-34	2023-07-25
	LP756	Other	Male	35-39	2023-08-21
	LP757	Caucasian	Female	20-24	2023-08-23
	LP758	Caucasian	Male	25-29	2023-08-28
	LP760	Caucasian	Female	30-34	2023-09-11
	LP761	Caucasian	Male	25-29	2023-09-13
	LP769	Caucasian	Male	25-29	2023-11-13
	LP803	Caucasian	Male	35-39	2024-06-26
	LP815	Caucasian	Female	30-34	2024-09-30
	LP820	African American	Male	30-34	2024-11-13
	LP827	Caucasian	Male	35-39	2025-02-12
	LP828	Caucasian	Male	20-24	2025-02-18
	LP832	Caucasian	Male	35-39	2025-04-28
	LP834	African American	Male	40-44	2025-05-05
	LP836	Mixed	Female	30-34	2025-05-12
